# Supplementary material for: 4-Isobutylmethcathinone—A Novel Synthetic Cathinone with High In Vitro Cytotoxicity and Strong Receptor Binding Preference of Enantiomers
Source: Pharmaceuticals (Basel). 2022 Nov 30;15(12):1495. doi: 10.3390/ph15121495 (PMC9780888; doi:10.3390/ph15121495)
Supplement: Supplementary file 1 [file pharmaceuticals-15-01495-s001.zip]

Archive with 1 entries (1 files):
- pharmaceuticals-2015339-supplementary.pdf
